# Supplementary material for: Atovaquone: An Inhibitor of Oxidative Phosphorylation as Studied in Gynecologic Cancers
Source: Cancers (Basel). 2022 May 5;14(9):2297. doi: 10.3390/cancers14092297 (PMC9102822; doi:10.3390/cancers14092297)
Supplement: Supplementary file 1 [file cancers-14-02297-s001.zip]

Archive with 1 entries (1 files):
- cancers-1635970-supplementary.pdf
